# Supplementary material for: Carotenoid Cleavage Dioxygenase Genes of Chimonanthus praecox, CpCCD7 and CpCCD8, Regulate Shoot Branching in Arabidopsis
Source: Int J Mol Sci. 2021 Aug 15;22(16):8750. doi: 10.3390/ijms22168750 (PMC8395739; doi:10.3390/ijms22168750)
Supplement: Supplementary file 1 [file ijms-22-08750-s001.zip]

Archive with 1 entries (1 files):
- ijms-1335244-supplementary.pdf
